# Supplementary material for: Linking morphology, performance, and habitat utilization: adaptation across biologically relevant ‘levels’ in tamarins
Source: BMC Ecol Evol. 2024 Feb 14;24:22. doi: 10.1186/s12862-023-02193-z (PMC10865561; doi:10.1186/s12862-023-02193-z)
Supplement: Supplementary file 2 — Additional file 2: Table S1. Characteristics of trees within the seven Whittaker plots with the total number (N) and the percentage value of trees and categories for the score of height of stay of the monkeys during the focal animal scan method in Peru and “La vallée des singes”. Table S2. Percentages of utilized categories of the studied support characteristics and posture. Table S3. Specimens used for morphological analysis. Table S4. Effect of sample bias correction on sample sizes. Table S5. Numbers of observations. Table S6. Cluster validation indices. Table S7. Cluster characteristics, i.e., five most representative observations for each cluster within the levels of habitat utilization and leaping performance and posture. Table S8. Inferential statistics regarding the categorical behavioral variables. Table S9. Inferential statistics regarding the continuous behavioral variables. [file 12862_2023_2193_MOESM2_ESM.xlsx]

## Sheet: Whittaker plots
Table S1. Characteristics of trees within the seven Whittaker plots with the total number (N) and the percentage value of trees and categories for the score of height of stay of the monkeys during the focal animal scan method in Peru and “La vallée des singes”
Height of the trees	Diameter of the trees (dbh)			Height of stay of the monkeys (category) Peru
	5 < 10 cm	> 10 < 20 cm	> 20 cm
< 5 m	0.60 (N = 12)	0.3 (N = 6)	0.1 (N = 2)	Very low layer
> 5 < 10 m	0.88 (N = 49)	0.13 (N = 7)	N/A (N = 0)	Low layer
> 10 < 15 m	0.59 (N = 20)	0.18 (N = 6)	0.24 (N = 8)	Intermediate layer
> 15 < 20 m	0.68 (N = 74)	0.21 (N = 23)	0.11 (N = 12)	Upper layer
> 20 m	0.13 (N = 19)	0.29 (N = 41)	0.58 (N = 83)	Crown layer
Height of the trees	Diameter of the trees (dbh)			Height of stay of the monkeys (category) S. imperator
	5 < 10 cm	> 10 < 20 cm	> 20 cm
< 5 m	0.95 (N = 21)	0.05 (N = 1)	N/A (N = 0)	Very low layer
> 5 < 10 m	0.83 (N = 29)	0.17 (N = 6)	N/A (N = 0)	Low layer
> 10 < 15 m	0.38 (N = 8)	0.57 (N = 12)	0.05 (N = 1)	Intermediate layer
> 15 < 20 m	0.08 (N = 1)	0.62 (N = 8)	0.31 (N = 4)	Upper layer
> 20 m	N/A (N = 0)	0.20 (N = 1)	0.80 (N = 4)	Crown layer
Height of the trees	Diameter of the trees (dbh)			Height of stay of the monkeys (category) S. midas
	5 < 10 cm	> 10 < 20 cm	> 20 cm
< 5 m	0.77 (N = 24)	0.23 (N = 7)	N/A (N = 0)	Very low layer
> 5 < 10 m	0.64 (N = 21)	0.33 (N = 11)	0.03 (N = 1)	Low layer
> 10 < 15 m	0.35 (N = 6)	0.53 (N = 9)	0.12 (N = 2)	Intermediate layer
> 15 < 20 m	N/A (N = 0)	0.11 (N = 1)	0.89 (N = 8)	Upper layer
> 20 m	N/A (N = 0)	N/A (N = 0)	1.0 (N = 7)	Crown layer

## Sheet: Percentage of utilized categori
Table S2. Percentages of utilized categories of the studied support characteristics and posture.
		Support orientation [°]	Percentage				Support diameter [cm]	Percentage				Support flexible	Percentage				Posture	Percentage
Take-off	L. nigrifrons	0-20	22.8		Take-off	L. nigrifrons	< 2	1.4		Take-off	L. nigrifrons	no	77		Take-off	L. nigrifrons	horizontal	30.2
		30-60	7.7				< 5	15.6				yes	23				vertical	69.8
		70-90	69.5				< 10	31.5			S. imperator	no	72.7			S. imperator	horizontal	69.9
	S. imperator	0-20	59.3				≥ 10	51.5				yes	27.3				vertical	30.1
		30-60	12.5			S. imperator	< 2	14.8			S. midas	no	84.3			S. midas	horizontal	95.5
		70-90	28.1				< 5	32				yes	15.7				vertical	4.5
	S. midas	0-20	74.8				< 10	32			S. mystax	no	61.9			S. mystax	horizontal	69.1
		30-60	20.2				≥ 10	21.2				yes	38.1				vertical	30.9
		70-90	5			S. midas	< 2	5.2		Landing	L. nigrifrons	no	74.6		Landing	L. nigrifrons	horizontal	27.6
	S. mystax	0-20	56.2				< 5	30.6				yes	25.4				vertical	72.4
		30-60	13.7				< 10	31.6			S. imperator	no	75.2			S. imperator	horizontal	70.8
		70-90	30.1				≥ 10	32.6				yes	24.8				vertical	29.2
Landing	L. nigrifrons	0-20	22.1			S. mystax	< 2	3.4			S. midas	no	84.9			S. midas	horizontal	94.4
		30-60	5.8				< 5	27.1				yes	15.1				vertical	5.6
		70-90	72.1				< 10	35.8			S. mystax	no	59.3			S. mystax	horizontal	65.1
	S. imperator	0-20	59.1				≥ 10	33.6				yes	40.7				vertical	34.9
		30-60	13.1		Landing	L. nigrifrons	< 2	2.5
		70-90	27.9				< 5	15.1
	S. midas	0-20	75.4				< 10	29.8
		30-60	18.6				≥ 10	52.6
		70-90	6			S. imperator	< 2	14.2
	S. mystax	0-20	55.8				< 5	30.4
		30-60	9.5				< 10	37
		70-90	34.7				≥ 10	18.4
						S. midas	< 2	4.1
							< 5	34.9
							< 10	31.4
							≥ 10	29.5
						S. mystax	< 2	7.7
							< 5	25.8
							< 10	30.3
							≥ 10	36.2

## Sheet: Specimens used for morphologica
Table S3. Specimens used for morphological analysis.
Species	Collection	Number
L. nigrifrons	Field museum of natural history Chicago	122268
L. nigrifrons	Field museum of natural history Chicago	122269
L. nigrifrons	Field museum of natural history Chicago	122270
S. imperator	Field museum of natural history Chicago	121551
S. imperator	Field museum of natural history Chicago	98035
S. imperator	Field museum of natural history Chicago	98036
S. midas	Field museum of natural history Chicago	93236
S. midas	Field museum of natural history Chicago	93239
S. midas	Field museum of natural history Chicago	93516
S. mystax	American museum of natural history New York	188173
S. mystax	American museum of natural history New York	188177
S. mystax	American museum of natural history New York	188178

## Sheet: Performance resampling
Table S4. Effect of sample bias correction on sample sizes.
A) Absolute frequencies of postures per species for all observed leaps								D) Relative frequencies of postures per species for all observed leaps
		h-h	h-v	v-h	v-v	all				h-h	h-v	v-h	v-v	all
	L. nigrifrons	295	414	352	1286	2347			L. nigrifrons	0.126	0.176	0.15	0.548	1
	S. imperator	199	52	55	53	359			S. imperator	0.554	0.145	0.153	0.148	1
	S. midas	439	23	18	4	484			S. midas	0.907	0.048	0.037	0.008	1
	S. mystax	1415	472	363	480	2730			S. mystax	0.518	0.173	0.133	0.176	1
						5920
B) Absolute frequencies of postures per species for subsample with performance data								E) Relative frequencies of postures per species for subsample with performance data
		h-h	h-v	v-h	v-v	all				h-h	h-v	v-h	v-v	all
	L. nigrifrons	23	37	41	136	237			L. nigrifrons	0.097	0.156	0.173	0.574	1
	S. imperator	195	52	52	52	351			S. imperator	0.556	0.148	0.148	0.148	1
	S. midas	429	22	18	4	473			S. midas	0.907	0.047	0.038	0.008	1
	S. mystax	56	41	40	73	210			S. mystax	0.267	0.195	0.19	0.348	1
						1271
C) Absolute frequencies of postures per species for subsample with perfromance data after sampling bias correction								F) Relative frequencies of postures per species for subsample with perfromance data after sampling bias correction
		h-h	h-v	v-h	v-v	all				h-h	h-v	v-h	v-v	all
	L. nigrifrons	23	32	27	100	182			L. nigrifrons	0.126	0.176	0.148	0.549	1
	S. imperator	188	49	52	50	339			S. imperator	0.555	0.145	0.153	0.147	1
	S. midas	420	22	17	4	463			S. midas	0.907	0.048	0.037	0.009	1
	S. mystax	56	19	14	19	108			S. mystax	0.519	0.176	0.13	0.176	1
						1092
h-h horizontal take-off and horizontal landing
h-v horizontal take-off and vertical landing
v-h vertical take-off and horizontal landing
v-v vertical take-off and vertical landing
Strongly underrepresented cells in performance dataset

## Sheet: #Cases
Table S5. Numbers of observations.
Level	Type of observation	Dataset	L. nigrifrons	S. imperator	S. midas	S. mystax	all
Habitat utilization	Leap	raw	2347	359	484	2730	5920
Leaping performance and posture	Leap	raw	182	338	464	179	1163
		after imputation	237	351	473	210	1271
		after sample correction	182	339	463	108	1092
Locomotor morphology	Skeletal specimen	raw	3	2	2	3	10
		after imputation	3	3	3	3	12

## Sheet: Cluster validation
Table S6. Cluster validation indices.
Habitat utilization
#Cluster	2	3	4	5	6
Connectivity	187.729	103.92	119.868	50.048	29.3032
Dunn index	0.2231	0.2231	0.2231	0.2231	0.2819
Silhouette width	0.2137	0.2139	0.2306	0.2339	0.2567
Leaping performance and posture
#Cluster	2	3	4	5	6
Connectivity	58.6056	158.308	145.736	126.154	239.606
Dunn index	0.028766	0.0319009	0.0376709	0.0531429	0.0200969
Silhouette width	0.3669	0.3717	0.3483	0.3661	0.243
Locomotor morphology
#Cluster	2	3	4	5	6
Connectivity	9.337	13.035	16.139	17.306	22.781
Dunn index	0.557	0.614	0.714	0.811	0.988
Silhouette width	0.2888	0.178	0.2	0.2	0.141
Best number of clusters according to validation measure

## Sheet: Cluster characteristics
Table S7. Cluster characteristics, i.e., five most representative observations for each cluster within the levels of habitat utilization and leaping performance and posture.
Habitat utilization
Cluster	TO support flexible	L support flexible	TO support diameter	L support diameter	TO support angle	L support angle
1	no	no	>=10cm	>=10cm	70-90°	70-90°
1	no	no	>=10cm	>=10cm	70-90°	70-90°
1	no	no	>=10cm	>=10cm	70-90°	70-90°
1	no	no	>=10cm	>=10cm	70-90°	70-90°
1	no	no	>=10cm	>=10cm	70-90°	70-90°
2	yes	yes	<5cm	<5cm	0-20°	0-20°
2	yes	yes	<5cm	<5cm	0-20°	0-20°
2	yes	yes	<5cm	<5cm	0-20°	0-20°
2	yes	yes	<5cm	<5cm	0-20°	0-20°
2	yes	yes	<5cm	<5cm	0-20°	0-20°
Leaping performance and posture
Cluster	Horizontal distance (m)	TO time (sec)	F time (sec)	L time (sec)	TO posture	L posture
1	0.2	0.64	0.26	0.36	horizontal	horizontal
1	0.3	0.56	0.2	0.32	horizontal	horizontal
1	0.3	0.42	0.24	0.36	horizontal	horizontal
1	0.3	0.4	0.16	0.34	horizontal	horizontal
1	0.3	0.5	0.04	0.28	horizontal	horizontal
2	2021-05-02	0.08	1	0.01	vertical	vertical
2	2021-04-02	0.3	1	0.04	vertical	vertical
2	2021-05-01	0.16	1.44	0.05	vertical	vertical
2	2021-05-02	0.22	0.96	0.04	vertical	vertical
2	2021-01-02	0.46	0.84	0.26	horizontal	horizontal
TO ... take-off, F ... flight, L ... landing

## Sheet: Inferential statistic catego
Table S8. Inferential statistics regarding the categorical behavioral variables.
Variable		Species compared	χ²	df	p
Support orientation	Take-off	all	1183.56	6	< 0.001
		L. nigrifrons - S. imperator	242.932	2	< 0.001
		L. nigrifrons - S. midas	693.394	2	< 0.001
		L. nigrifrons - S. mystax	795.01	2	< 0.001
		S. imperator - S. midas	89.1101	2	< 0.001
		S. imperator - S. mystax	1.29019	2	1
		S. midas - S. mystax	134.591	2	< 0.001
	Landing	all	1155.53	6	< 0.001
		L. nigrifrons - S. imperator	273.809	2	< 0.001
		L. nigrifrons - S. midas	735.805	2	< 0.001
		L. nigrifrons - S. mystax	716.586	2	< 0.001
		S. imperator - S. midas	76.2864	2	< 0.001
		S. imperator - S. mystax	9.09458	2	0.0636
		S. midas - S. mystax	169.795	2	< 0.001
Support diameter	Take-off	all	415.724	9	< 0.001
		L. nigrifrons - S. imperator	279.303	3	< 0.001
		L. nigrifrons - S. midas	105.688	3	< 0.001
		L. nigrifrons - S. mystax	200.524	3	< 0.001
		S. imperator - S. midas	30.4496	3	< 0.001
		S. imperator - S. mystax	104.686	3	< 0.001
		S. midas - S. mystax	7.23017	3	0.3894
	Landing	all	379.189	9	< 0.001
		L. nigrifrons - S. imperator	228.453	3	< 0.001
		L. nigrifrons - S. midas	133.455	3	< 0.001
		L. nigrifrons - S. mystax	211.456	3	< 0.001
		S. imperator - S. midas	38.4299	3	< 0.001
		S. imperator - S. mystax	52.3443	3	< 0.001
		S. midas - S. mystax	25.446	3	< 0.001
Support flexible	Take-off	all	188.404	3	< 0.001
		L. nigrifrons - S. imperator	2.94668	1	0.5166
		L. nigrifrons - S. midas	12.1539	1	< 0.001
		L. nigrifrons - S. mystax	132.707	1	< 0.001
		S. imperator - S. midas	16.2186	1	< 0.001
		S. imperator - S. mystax	15.3352	1	< 0.001
		S. midas - S. mystax	89.706	1	< 0.001
	Landing	all	215.068	3	< 0.001
		L. nigrifrons - S. imperator	0.0263563	1	0.871
		L. nigrifrons - S. midas	22.9037	1	< 0.001
		L. nigrifrons - S. mystax	131.901	1	< 0.001
		S. imperator - S. midas	11.8967	1	< 0.001
		S. imperator - S. mystax	32.9749	1	< 0.001
		S. midas - S. mystax	114.527	1	< 0.001
Posture	Take-off	all	296.911	3	< 0.001
		L. nigrifrons - S. imperator	74.1313	1	< 0.001
		L. nigrifrons - S. midas	310.866	1	< 0.001
		L. nigrifrons - S. mystax	40.5936	1	< 0.001
		S. imperator - S. midas	96.4564	1	< 0.001
		S. imperator - S. mystax	0	1	1
		S. midas - S. mystax	66.2364	1	< 0.001
	Landing	all	303.219	3	< 0.001
		L. nigrifrons - S. imperator	88.3178	1	< 0.001
		L. nigrifrons - S. midas	312.644	1	< 0.001
		L. nigrifrons - S. mystax	37.4399	1	< 0.001
		S. imperator - S. midas	80.9803	1	< 0.001
		S. imperator - S. mystax	1.11171	1	1
		S. midas - S. mystax	73.9962	1	< 0.001

## Sheet: Inferential statistic contin
Table S9. Inferential statistics regarding the continuous behavioral variables.
Variable	Levene test	Contrast	Estimate	SE	df	Lower CL	Upper CL	t	p
Leap distance	F(df = 3) = 36.51; p < 0.001	L. nigrifrons - S. imperator	0.466094	0.0406789	242.077	0.358184	0.574004	11.4579	< 0.001
		L. nigrifrons - S. midas	0.416768	0.0402546	233.624	0.309952	0.523585	10.3533	< 0.001
		L. nigrifrons - S. mystax	0.226486	0.0582238	243.188	0.0720393	0.380932	3.88991	< 0.001
		S. imperator - S. midas	-0.0493255	0.020775	754.878	-0.104129	0.005478	-2.37428	0.106995
		S. imperator - S. mystax	-0.239608	0.0469167	133.861	-0.3649	-0.114317	-5.1071	< 0.001
		S. midas - S. mystax	-0.190283	0.0465493	129.925	-0.31465	-0.0659157	-4.08777	< 0.001
Take-off time	F(df = 3) = 26.23; p < 0.001	L. nigrifrons - S. imperator	0.0337012	0.00752329	294.005	0.0137729	0.0536294	4.47958	< 0.001
		L. nigrifrons - S. midas	0.0312804	0.00724334	260.621	0.012077	0.0504837	4.3185	< 0.001
		L. nigrifrons - S. mystax	-0.0739946	0.013558	173.18	-0.110079	-0.0379107	-5.45765	< 0.001
		S. imperator - S. midas	-0.0024208	0.00473194	711.127	-0.0149055	0.0100639	-0.511588	1
		S. imperator - S. mystax	-0.107696	0.0123993	127.743	-0.140832	-0.0745594	-8.6856	< 0.001
		S. midas - S. mystax	-0.105275	0.0122315	121.364	-0.13799	-0.0725601	-8.60686	< 0.001
Flight time	F(df = 3) = 169.76; p < 0.001	L. nigrifrons - S. imperator	0.366942	0.0222447	201.304	0.307834	0.42605	16.4957	< 0.001
		L. nigrifrons - S. midas	0.370028	0.0220065	193.096	0.311528	0.428527	16.8145	< 0.001
		L. nigrifrons - S. mystax	0.0883787	0.0351992	227.224	-0.00504558	0.181803	2.51082	0.0764472
		S. imperator - S. midas	0.00308585	0.00640506	677.214	-0.0138155	0.0199872	0.481783	1
		S. imperator - S. mystax	-0.278563	0.0282085	114.244	-0.354089	-0.203038	-9.87514	< 0.001
		S. midas - S. mystax	-0.281649	0.028021	111.272	-0.356708	-0.20659	-10.0513	< 0.001
Landing time	F(df = 3) = 22.24; p < 0.001	L. nigrifrons - S. imperator	0.0105903	0.00502339	301.326	-0.00271388	0.0238944	2.10819	0.215039
		L. nigrifrons - S. midas	-7.26877e-05	0.00475439	252.488	-0.0126805	0.0125351	-0.0152885	1
		L. nigrifrons - S. mystax	-0.0429955	0.00895424	173.743	-0.0668259	-0.0191651	-4.80169	< 0.001
		S. imperator - S. midas	-0.010663	0.0031273	679.744	-0.018915	-0.00241089	-3.40964	0.00413351
		S. imperator - S. mystax	-0.0535858	0.00820696	129.301	-0.0755142	-0.0316574	-6.52931	< 0.001
		S. midas - S. mystax	-0.0429228	0.00804512	119.713	-0.0644455	-0.0214001	-5.33526	< 0.001
Significant p-values in bold.
CL … confidence limit

## Sheet: Hypotheses morphology
Table S10. Morphological measurements and associated hypotheses.
Skeletal element	Measurement	Condition in L. nigrifrons (trunk-to-trunk leaper) as compared to the three horizontal leapers of Saguinus	Rationale
Humerus	Surface area of the scapular articulation	larger	less compliant substrate, higher compression stresses
	Surface area of the radial and ulnar articulations	larger	less compliant substrate, higher compression stresses
	In-lever of the M. deltoideus	larger	less compliant substrate, more need to dissipate landing energy via shoulder extension
	In-lever of the M. subscapularis	larger	less compliant substrate, higher stresses, more need to stabilize shoulder joint
	In-lever of the M. infraspinatus and M. supraspinatus	larger	less compliant substrate, higher stresses, more need to stabilize shoulder joint
	CSA at 50% length	larger	less compliant substrate, higher compression stresses
	SMAap at 50% length	larger	less compliant substrate, higher bending stresses
	SMAml at 50% length	larger	less compliant substrate, higher bending stresses
	Trabecular degree of anistropy	larger	Stronger specialization of leaping behavior (further away from the centre of origin in the habitat utilization space compared to the other three species)
	Trabecular bone volume fraction	larger	less compliant substrate, higher compression stresses
Radius	Surface area of the humeral articulation	larger	less compliant substrate, higher compression stresses
	Surface area of the carpal articulation	larger	less compliant substrate, higher compression stresses
Ulna	Surface area of the humeral articulation	larger	less compliant substrate, higher compression stresses
	Surface area of the radial articulation	larger	less compliant substrate, higher stresses, elbow stability more important than flexibility for supination
	In-lever of the M. triceps brachii	larger	less compliant substrate, more need to dissipate landing energy by shoulder extension
Femur	Surface area of the pelvic articulation	larger	longer jumps, higher compression stresses
	Cross-section of the femoral neck	larger	longer jumps, higher compression stresses
	Patellar height index (patellar width projected onto surface / patellar width)	larger	longer jumps, higher tension stresses in M. quadriceps, increased need for stablizing patella
	In-lever of the M. gluteus medius	larger	longer jumps, higher tension stresses
	In-lever of the M. gluteus superficialis	larger	longer jumps, higher tension stresses
	In-lever of the M. iliopsoas	smaller	Horizontal leapers need larger adduction froces to create counter toppling moments in canopy-liek supports
	CSA at 50% length	larger	longer jumps, higher compression stresses
	SMAap at 50% length	larger	longer jumps, higher bending stresses
	SMAml at 50% length	larger	longer jumps, higher bending stresses
	Trabecular degree of anistropy	larger	Stronger specialization of jumping behavior (further away from the centre of origin in the habitat utilization space compared to the other three species)
	Trabecular bone volume fraction	larger	longer jumps, higher compression stresses
Tibia	Surface area of the femoral articulation	larger	less compliant substrate, higher compression stresses
	Surface area of the talar articulation	larger	less compliant substrate, higher compression stresses
Intermembral index	(humeral length + radial length) / (femoral length + tibial length)	smaller	focus rather on jumping than on horizontal running (comparable to frogs and galagos)
Traits in bold have a loading on PC1 > 50%
CL … confidence limit
